# Supplementary material for: Assessment of quality, reliability, and interactive characteristics of age-related macular degeneration short videos on TikTok: a cross-sectional study
Source: Sci Rep. 2026 Apr 30;16:20047. doi: 10.1038/s41598-026-44509-1 (PMC13319755; doi:10.1038/s41598-026-44509-1)
Supplement: Supplementary file 2 — Supplementary Information 2. [file 41598_2026_44509_MOESM2_ESM.zip]

Archive with 5 entries (4 files):
- Multimedia Appendix/
- Multimedia Appendix/GQS standard.xls
- Multimedia Appendix/JAMA benchmark.xls
- Multimedia Appendix/Modified DISCREN.xls
- Multimedia Appendix/PEMAT standard.xls
