# Supplementary material for: Assessment of quality, reliability, and interactive characteristics of age-related macular degeneration short videos on TikTok: a cross-sectional study
Source: Sci Rep. 2026 Apr 30;16:20047. doi: 10.1038/s41598-026-44509-1 (PMC13319755; doi:10.1038/s41598-026-44509-1)
Supplement: Supplementary file 2 — Supplementary Information 2. [file 41598_2026_44509_MOESM2_ESM.zip › Multimedia Appendix/GQS standard.xls]

## Sheet: Sheet1
GQS standard 1 point for poor quality, 2 points for relatively poor quality, 3 points for medium quality, 4 points for good quality and 5 points for excellent quality
Video number	Poor quality: The content logic is chaotic, the information completeness is poor (a large amount of key information is missing), and it has no use value for patients.	Poor: the content logic is flawed, although it contains some information, it still lacks important content, and the use value of patients is limited.	Medium: able to fully discuss some important information and have basic use value.	Good: The video logic is clear and smooth, covering most relevant information, which is of practical value to patients.	Excellent: the video has strict logic and natural content connection, which is of great use value to patients.
