# Supplementary material for: Assessment of quality, reliability, and interactive characteristics of age-related macular degeneration short videos on TikTok: a cross-sectional study
Source: Sci Rep. 2026 Apr 30;16:20047. doi: 10.1038/s41598-026-44509-1 (PMC13319755; doi:10.1038/s41598-026-44509-1)
Supplement: Supplementary file 2 — Supplementary Information 2. [file 41598_2026_44509_MOESM2_ESM.zip › Multimedia Appendix/JAMA benchmark.xls]

## Sheet: Sheet1
JAMA benchmark assessment criteria Each criterion is scored independently. One point is awarded for each criterion met, with a total score of 4 points
Video number	Author qualifications: The qualifications and background of the author and contributor, as well as their affiliated institutions, should be provided.	Content ownership: Clearly list all copyright information and indicate the references and content sources.	Timeliness: The date of the first release of the content and subsequent updates should be indicated.	Statement of Interest: All information regarding conflicts of interest, financial support, sponsorship relationships, advertising collaborations, sources of support, and video ownership must be fully disclosed.	Total score
