# Supplementary material for: Assessment of quality, reliability, and interactive characteristics of age-related macular degeneration short videos on TikTok: a cross-sectional study
Source: Sci Rep. 2026 Apr 30;16:20047. doi: 10.1038/s41598-026-44509-1 (PMC13319755; doi:10.1038/s41598-026-44509-1)
Supplement: Supplementary file 2 — Supplementary Information 2. [file 41598_2026_44509_MOESM2_ESM.zip › Multimedia Appendix/Modified DISCREN.xls]

## Sheet: Sheet1
Modified DISCERN For each question, 1 point is awarded for a "yes" answer and 0 points for a "no" answer
Video number	Is the video content clear, concise and easy to understand?	Have valid sources been cited?	Is the content presentation balanced and unbiased?	Have additional content sources for patients' reference been listed?	Are areas of uncertainty mentioned?	Total score
