# Supplementary material for: Assessment of quality, reliability, and interactive characteristics of age-related macular degeneration short videos on TikTok: a cross-sectional study
Source: Sci Rep. 2026 Apr 30;16:20047. doi: 10.1038/s41598-026-44509-1 (PMC13319755; doi:10.1038/s41598-026-44509-1)
Supplement: Supplementary file 2 — Supplementary Information 2. [file 41598_2026_44509_MOESM2_ESM.zip › Multimedia Appendix/PEMAT standard.xls]

## Sheet: Sheet1
PEMAT standard Comprehension dimension: It contains a total of X entries (example) The rating range for each item: 0 points (disagree) to 1 point (agree) The dimension score = (sum of actual scores/theoretical maximum score) ×100% Operability dimension: A total of Y entries (example) The same scoring method is adopted Ultimately, two dimensions of percentage scores are generated
Video number	Whether the oral statement fully reflects the purpose	The purpose of the material should be clearly stated: Whether the title of the material clearly reflects the theme of the content, or whether the main idea of the content is clearly explained through narration/screen text at the beginning of the material	The focus of the material content: Whether the material content closely adheres to the theme and contains no information that deviates from the core purpose	Use common and easy-to-understand language for materials: Whether the materials use everyday expressions that are easy for most patients to understand and avoid professional terms. If abbreviations or acronyms are used, they must be fully spelled or defined at the first appearance.	Medical terms are only used for educational purposes and accompanied by definitions: Whether medical terms are only applied to educate patients and must be accompanied by easily understandable explanations.	Whether the material uses the active voice throughout	The numbers in the material should be expressed clearly and understandably: Numbers should only be used in the material when necessary. Whether the following requirements are met when using numbers Probability is recommended to be expressed in terms of frequency (such as "one in ten thousand" instead of "0.01%"). It can be accompanied by qualitative explanations (such as "a very small number of p…	The material does not require users to calculate by themselves: Is it prohibited to require users to perform mathematical operations such as addition, subtraction, multiplication and division? The following situations are not regarded as calculation: Simple counting (such as "count out 2 pills") Time description (such as "Wait for 24 hours") Calendar information (such as "One week later")	The material adopts information block presentation: Whether the material divides the information into easily digestible small modules to avoid information overload.	The titles of material chapters are informative: whether the titles specifically reflect the content of the chapters and enable users to clearly predict the information of that part.	The presentation of material information conforms to a logical sequence: whether the information progresses naturally in accordance with the user's understanding logic, with important information being presented first. The logical sequence does not necessarily have to be the chronological order, but it is necessary to ensure that the content is naturally connected.	Summary of key points for material provision: Whether the key points are summarized in written or oral form at the end of the material.	The material uses visual cues to highlight key information: whether to guide users to focus on key points through visual elements such as arrows, boxes, bullet points, boldness, large font size, and highlighting	The screen text is easy to read: Does the screen text satisfy: Keep the text concise and avoid a screen full of dense text The dwell time is long enough for slow readers to finish reading Avoid flashing or rapidly switching text	The voice content is clear and distinguishable: Does the narration or voice commentary satisfy: Speak at a moderate pace (120 to 150 words per minute is recommended) The pronunciation is clear and unambiguous There is no background noise to interfere with the main body of the voice	Use visual AIDS to enhance understanding when necessary: Whether visual AIDS are fully utilized when they can improve understanding, for example: Illustrate the portion sizes of healthy food with illustrations Simplify numerical information with charts If it is found that the text content can be clarified by adding visual elements but they are not added, "Disagree" should be selected.	Visual AIDS enhance rather than interfere with content: Should visual AIDS be: It is directly related to the content and plays a reinforcing role Provide examples or clarification information Avoid using decorative pictures that are irrelevant to the content	Visual AIDS are accompanied by clear titles or descriptions: Does each visual aid have: A title or caption that clearly states its content Textual explanations directly related to the image When there is no explanation or the explanation is vague, "Disagree" should be selected.	Illustrations and photos should be clear and concise: Images must simultaneously meet the following requirements: High clarity and distinguishable details; The composition is simple and free of superfluous elements; For blurry or messy images, select "Disagree".	The table is concise and the column and column titles are clear: Does a qualified table meet the following requirements; The row and column titles should be brief and clear; The data presentation is intuitive and easy to read; No complex merged cells included	The material clearly lists the specific actions that the user can perform: Does the material at least clearly indicate one specific action that the user can perform, rather than merely stating facts or benefits?	Materials use direct personas to guide user actions: When describing actions, whether "you" or "you" is directly used to refer to the user, and avoid using indirect terms (such as "patient"). If no action is described, select "Disagree".	Decompose action steps into clear and actionable instructions: Whether complex actions are decomposed into specific steps: Avoid ambiguous terms (such as "often" and "in moderation") Provide specific methods for achieving health goals If only the goal is proposed without implementation guidance, select "Disagree".	Materials provide practical tools to assist actions: When tools (such as meal schedules, checklists) can facilitate the execution of actions, whether the materials provide such tools. If it is obviously necessary but no tools are provided, select "Disagree".	Provide simple instructions and examples for computational operations: Are the necessary computations provided? Step-by-step calculation explanation Specific calculation example When there is only an abstract formula but no example, select "Disagree".	The usage method of material explanation charts: When obtaining information using charts, should the material be explained The meaning of chart elements Data interpretation method How to take action based on the chart	Visual assistance enhances operational feasibility: It must be included when visual assistance (such as operation diagrams, food selection comparison diagrams) can enhance operational feasibility. If it is obviously needed but not provided, select "Disagree".
